# Supplementary material for: Structural interplay of anesthetics and paralytics on muscle nicotinic receptors
Source: Nat Commun. 2023 Jun 1;14:3169. doi: 10.1038/s41467-023-38827-5 (PMC10235084; doi:10.1038/s41467-023-38827-5)
Supplement: Supplementary file 15 — Source Data [file 41467_2023_38827_MOESM15_ESM.xlsx]

## Sheet: EC50 and EC80 data
Genotype		Current in nA										Percent current response relative to maximum response
		ACh 0.3 μM	ACh 1 μM	ACh 3 μM	Ach 10 μM	ACh 30 μM	ACh 100 μM	ACh 300 μM	ACh 1000 μM			ACh 0.3 μM	ACh 1 μM	ACh 3 μM	Ach 10 μM	ACh 30 μM	ACh 100 μM	ACh 300 μM	ACh 1000 μM
WT		-54.6873	-57.7391	-176.758	-945.801	-3277.34	-5547.85	-6023.93				0.907835	0.958495	2.93426	15.7007	54.4054	92.0969	99.9999
WT		-39.9876	-38.7375	-586.558	-2167.3	-3757.38	-4392.6	-4527.52				0.883211	0.855601	12.9554	47.8694	82.9899	97.02	100
WT			-119.211	-157.913	-846.726	-3138.3	-5433.17	-6153.59	-4859.68				1.93726	2.56619	13.7599	50.9996	88.2926	99.9999
WT			-159.111	-401.076	-1976.42	-3415.7	-4451.59	-4830.23	-4968.95				3.20211	8.07165	39.7754	68.7409	89.5882	97.2082	100
G421A			-84.5216	-108.369	-367.089	-2026.29	-5692.53	-7692.69	-8047.68	-7490.51			1.05026	1.34659	4.56143	25.1786	70.735	95.5889	100
G421A			-159.011	-185.994	-376.554	-1267.43	-2595.43	-3499.6	-3893.98	-3473.43			4.08352	4.77644	9.67017	32.5486	66.6523	89.8721	100
G421A			-144.356	-162.439	-272.056	-927.718	-2954.06	-4321.77	-4344.09	-4121.41			3.32303	3.73932	6.26268	21.3559	68.0019	99.4861	100
G421A			-115.491	-154.785	-862.502	-2551.84	-4635.73	-5569.36	-5646.75	-5233			2.04527	2.74114	15.2743	45.1914	82.0955	98.6294	100
I417A			-314.331	-543.213	-3851.32	-10434	-16275	-18493.7	-17715.5				1.69967	2.93729	20.825	56.419	88.0031	99.9997	95.7918
I417A			-63.9683	-51.7391	-204.569	-1187.82	-3584.56	-4867.18	-4966.72				1.31428	1.06302	4.20302	24.4047	73.6476	99.9999	102.045
I417A			-67.9806	-125.214	-336.339	-1354.49	-2876.8	-2939.92	-2677.86				2.31233	4.25908	11.4404	46.0723	97.8528	100	91.0861
I417A			-233.635	-975.229	-3882.12	-5906.31	-9401.74	-10144.4	-8567.73				2.30309	9.61347	38.2686	58.2224	92.6792	100	84.4577
I417A			-262.451	-906.372	-4245	-8117.68	-11624.1	-12921.1	-12762.5	-12127.7			2.03118	7.01467	32.8532	62.825	89.9625	100	98.7722
C418A			-75.0596	-112.045	-572.098	-2605.5	-5332.75	-6729.44	-7176.15				1.11539	1.66499	8.50142	38.7179	79.2451	100	106.638
C418A			-70.6739	-109.969	-1173.84	-3233.24	-6322.27	-7691.27	-7681.03	-7338			0.918884	1.42979	15.2619	42.0378	82.2006	100	99.8669
C418A			-79.7331	-267.024	-1336.91	-3611.56	-6541.79	7607.55	-7963.39	-6503.8			1.04808	3.50998	17.5734	47.4734	85.9908	-100	104.677
C418A			-94.251	-162.254	-2167.38	-8907.41	-15322	-19983.9	-16158.9	-14438.1			0.471635	0.811923	10.8456	44.5729	76.6718	100	80.8598

## Sheet: Mutant response to etomidate
		Current in nA	Current in nA with EC80 Ach co-application
Genotype		EC80 Ach	Eto 30uM	Eto 100 uM	Eto 300 uM	Recovery current		30 uM eto % inhibition vs Ach alone	100 uM eto % inhibition vs Ach alone	300 uM eto % inhibition vs Ach alone	Recovery current fraction of orignal
WT		5936	4504	2972	1745	5856		0.75876	0.500674	0.293969	0.986523
WT		-2102.66	-1123.05	-708.008	-277.71	-1742.55		0.534107	0.33672	0.132075	0.828737
WT		-5688.48	-4809.57	-3088.38	-2307.13	-4739.38		0.845494	0.542918	0.405579	0.833155
G421A		-5551.15	-4409.79	-3073.12	-1608.28	-4983.52		0.794393	0.553601	0.28972	0.897746
G421A		-4052.73	-2709.96	-1879.88	-631.714	-3985.6		0.668675	0.463855	0.155873	0.983434
G421A		-5407.71	-2020.26	-823.975	-451.66	-4739.38		0.373589	0.15237	0.0835214	0.876411
								0.612219	0.389942	0.176372	0.919197
C418A		-15246.6	-7025.15	-5133.06	-2209.47	-13745.1		0.460769	0.336669	0.144916	0.901521
C418A		-11373.9	-6259.16	-3775.02	-1947.02	-10147.1		0.550309	0.331902	0.171183	0.892138
C418A		-9408.57	-5404.66	-3952.03	-2511.6	-7733.15		0.57444	0.420045	0.266948	0.821927
I417A		-1821.13	-794.508	-464.583	-197.238	-1552.54		0.436272	0.255107	0.108305	0.852517
I417A		-15582.3	-10766.6	-8386.23	-5178.83	-11486.8		0.690952	0.53819	0.332354	0.737172
I417A		-4699.71	-1589.97	-790.405	-283.813	-2822.88		0.338312	0.168182	0.0603896	0.600649
